# Supplementary material for: The Impact of 90 Parkinson’s Disease-Risk Single Nucleotide Polymorphisms on Urinary Bis(monoacylglycerol)phosphate Levels in the Prodromal and PD Cohorts
Source: Int J Mol Sci. 2024 Feb 14;25(4):2286. doi: 10.3390/ijms25042286 (PMC10889274; doi:10.3390/ijms25042286)
Supplement: Supplementary file 1 [file ijms-25-02286-s001.zip]

Archive with 2 entries (2 files):
- Supplemental Tables.xlsx
- Supplymental Figures.pdf
